# Supplementary material for: The effects of a 4-week mesocycle of barbell back squat or barbell hip thrust strength training upon isolated lumbar extension strength
Source: PeerJ. 2019 Jul 26;7:e7337. doi: 10.7717/peerj.7337 (PMC6662562; doi:10.7717/peerj.7337)
Supplement: Supplemental Information 1 [file peerj-07-7337-s001.xlsx]

## Sheet: Actual Raw Data
	Lift	1 RM	2RM	3RM	4RM	5RM	6RM	7RM	8RM	9RM
	Squat (kg)		0	0	0	0	0	0	0	0
	Hip Thrust (kg)		0	0	0	0	0	0	0	0
													ACTUAL
						MedX	Age	Height	Mass	Pre_Squat 1RM	Pre_Hip Thrust 1RM	Pre_Strength Index	Post_Squat 1RM	Post_Hip Thrust 1RM	Post_Strength Index	Change In Squat 1RM	Change in HT 1RM	Change in SI
					1	AJ	22	185.3	79.7	160	182.5	22463	170	195	22586	10	12.5	123
					2	JCam	21	188.4	87.2	125	170	18694	137.5	185	18940	12.5	15	246
					3	GH	22	176.9	83.7	107.5	140	19628	115	195	19820	7.5	55	192
					4	TT	22	176.3	60.5	90	127.5	19319	110	145	20092	20	17.5	773
					5	AK	21	185.2	65.8	85	125	16233	100	140	16816	15	15	583
					6	RP	22	176.5	76.4	115	160	20143	122.5	172.5	20145	7.5	12.5	2			Age	Height	Mass	Pre_Squat 1RM	Pre_HT 1RM	SI_Pre	Post_Squat 1RM	Post_HT 1RM	SI_Post	Change in Sq 1RM	Change in HT 1RM	Change in SI
					7	MD	22	182.7	82.1	120	165	21237	130	180	21567	10	15	330	Squat	Mean	21.7143	181.614	76.4857	114.643	152.857	19673.9	126.429	173.214	19995.1	11.7857	20.3571	321.286
					8	OA	22	187.3	90.5	110	180	21474	135	220	21385	25	40	-89		SD	0.451754	4.63355	9.09025	23.0848	20.5474	1827.19	21.2072	20.8187	1709.89	4.16497	14.232	249.645
					9	SW	23	178.2	107	107.5	190	19319	112.5	225	20445	5	35	1126
					10	JCom	22	187.1	101.1	110	162.5	27122	117.5	180	27789	7.5	17.5	667
					11	AH	23	170.8	69.8	125	180	22743	130	210	23049	5	30	306
					12	CG	23	170.5	71.5	110	155	18314	115	177.5	19303	5	22.5	989
					13	CC	22	166.4	61.2	97.5	150	19617	102.5	170	19798	5	20	181
					14	BM	22	178.7	80.3	115	160	20579	122.5	187.5	20964	7.5	27.5	385	Hip Thrust	Mean	22.4286	177	83.0571	110.714	168.214	21309.7	119.286	195.714	21819	8.57143	27.5	509.286
																				SD	0.494872	7.61089	15.8062	7.64319	13.9331	2730.79	10.1519	20.5598	2682.64	6.79511	7.55929	406.698
						Mean	22.0714	179.307	79.7714	112.679	160.536	20491.8	122.857	184.464	20907.1	10.1786	23.9286	415.286
						SD	0.615385	6.96084	13.8067	17.9476	19.8832	2555.97	17.6463	24.4238	2518.87	5.8603	11.9416	350.284
													ACTUAL
